# Supplementary material for: Stem Cell Bioengineering with Bioportides: Inhibition of Planarian Head Regeneration with Peptide Mimetics of Eyes Absent Proteins
Source: Pharmaceutics. 2023 Jul 26;15(8):2018. doi: 10.3390/pharmaceutics15082018 (PMC10458859; doi:10.3390/pharmaceutics15082018)
Supplement: Supplementary file 1 [file pharmaceutics-15-02018-s001.zip]

Archive with 1 entries (1 files):
- pharmaceutics-2480518-supplementary.pdf
